# Supplementary material for: The Association between Federal Nutrition Assistance Programs and Adolescent Food Security during the COVID-19 Pandemic: Evidence from Baltimore, Maryland
Source: Nutrients. 2024 Aug 28;16(17):2876. doi: 10.3390/nu16172876 (PMC11397004; doi:10.3390/nu16172876)
Supplement: Supplementary file 1 [file nutrients-16-02876-s001.zip]

Archive with 1 entries (1 files):
- nutrients-3146415-supplementary.pdf
